# Supplementary material for: Associations Between Klotho/FGF-Related Protein Expression in Peripheral Blood Mononuclear Cells, Inflammation, and Muscle Function in Middle-Aged Adults with Obesity: A Pilot Study
Source: Int J Mol Sci. 2026 Feb 19;27(4):1983. doi: 10.3390/ijms27041983 (PMC12940495; doi:10.3390/ijms27041983)
Supplement: Supplementary file 1 [file ijms-27-01983-s001.zip]

Archive with 1 entries (1 files):
- ijms-4101279-supplementary.pdf
